# Supplementary material for: Effect of Fish-Derived Lipids on Inflammation Status and Health-Related Quality of Life in Women with Endometriosis
Source: Nutrients. 2026 Jul 5;18(13):2184. doi: 10.3390/nu18132184 (PMC13364014; doi:10.3390/nu18132184)
Supplement: Supplementary file 1 [file nutrients-18-02184-s001.zip]

Archive with 1 entries (1 files):
- nutrients-4385245-supplementary.xlsx
