# Supplementary material for: Effect of Fish-Derived Lipids on Inflammation Status and Health-Related Quality of Life in Women with Endometriosis
Source: Nutrients. 2026 Jul 5;18(13):2184. doi: 10.3390/nu18132184 (PMC13364014; doi:10.3390/nu18132184)
Supplement: Supplementary file 1 [file nutrients-18-02184-s001.zip › nutrients-4385245-supplementary.xlsx]

## Sheet: Table S1
Supplementary Table S1. Fatty acid profile and lipid composition of the dietary supplement used in the intervention study.
Fatty acid profile
No.	Compound	Abbreviation	Chemical notation	Content (g/100 g)
1	Lauric acid methyl ester	–	C12:0	0.0
2	Myristic acid methyl ester	–	C14:0	0.7
3	Myristoleic acid methyl ester	–	C14:1n5	0.0
4	Pentadecanoic acid methyl ester	–	C15:0	0.1
5	Palmitic acid methyl ester	–	C16:0	6.2
6	Palmitoleic acid methyl ester	–	C16:1n7	2.3
7	Heptadecanoic acid methyl ester	–	C17:0	0.1
8	cis-10-Heptadecenoic acid methyl ester	–	C17:1n7	0.2
9	Stearic acid methyl ester	–	C18:0	1.0
10	Petroselinic acid methyl ester	–	C18:1n6	0.1
11	11-Octadecenoic acid methyl ester	–	C18:1n7	1.4
12	Oleic acid methyl ester	–	C18:1n9	13.0
13	Linoleic acid methyl ester	LA	C18:2n6	0.3
14	α-Linolenic acid methyl ester	ALA	C18:3n3	0.1
15	Stearidonic acid methyl ester	–	C18:4n3	0.2
16	Arachidic acid methyl ester	–	C20:0	0.4
17	cis-13-Eicosenoic acid methyl ester	–	C20:1n6	0.6
18	cis-11-Eicosenoic acid methyl ester	GA	C20:1n9	3.8
19	cis-11,14-Eicosadienoic acid methyl ester	–	C20:2n6	0.3
20	11,14,17-Eicosatrienoic acid methyl ester	ETE	C20:3n3	0.1
21	cis-8,11,14-Eicosatrienoic acid methyl ester	–	C20:3n6	0.1
22	8,11,14,17-Eicosatetraenoic acid methyl ester	–	C20:4n3	0.4
23	Arachidonic acid methyl ester	ARA	C20:4n6	0.5
24	5,8,11,14,17-Eicosapentaenoic acid methyl ester	EPA	C20:5n3	11.4
25	Heneicosanoic acid methyl ester	–	C21:0	0.1
26	Heneicosapentaenoic acid methyl ester	–	C21:5n3	0.8
27	Behenic acid methyl ester	–	C22:0	0.2
28	Cetoleic acid methyl ester	–	C22:1n11	3.5
29	cis-13,16-Docosadienoic acid methyl ester	–	C22:2n6	0.1
30	Docosapentaenoic acid methyl ester	DPA	C22:5n3	2.8
31	Docosapentaenoic acid methyl ester	–	C22:5n6	0.5
32	Docosahexaenoic acid methyl ester	DHA	C22:6n3	21.7
33	Nervonic acid methyl ester	NA	C24:1n9	0.7
Summary of fatty acid groups				Other lipid components
Lipid class	Content (g/100 g)			Compound	Content (g/100 g)
Saturated fatty acids (SFA)	9.0			Squalene	8.8
Monounsaturated fatty acids (MUFA)	25.4			Alkylglycerols	8.1
Polyunsaturated fatty acids (PUFA)	39.3			DAGE (Diacylglycerol ethers)	20.7
Omega-3 fatty acids	37.5			TAG (Triacylglycerols)	70.5
Omega-6 fatty acids	2.1
Note: Fatty acid profile was determined using gas chromatography–mass spectrometry (GC–MS). The content of diacylglycerol ethers (DAGE) and squalene was determined using nuclear magnetic resonance spectroscopy (NMR). Values are expressed as g per 100 g of product.

## Sheet: Table S2
	Table S2: The categorical adequacy analysis of dietary fat intake.
	Nutrient	CG T0 within, n (%)		CG T2 within, n (%)	IG T0 within, n (%)	IG T2 within, n (%)
	Total fat (% energy)	19 (82.6)		14 (60.9)	11 (47.8)	5 (21.7)
	SFA (% energy)	14 (60.9)		17 (73.9)	10 (43.5)	6 (26.1)
	MUFA (% energy)	13 (56.5)		19 (82.6)	19 (82.6)	22 (95.7)
	PUFA (% energy)	7 (30.4)		11 (47.8)	9 (39.1)	15 (65.2)
	EPA+DHA (g)	21 (91.3)		22 (95.7)	16 (69.6)	23 (100.0)
	Data are presented as n (%); T0, baseline; T2, end of intervention; CG, control group; IG, intervention group; SFA, saturated fatty acids; MUFA, monounsaturated fatty acids; PUFA, polyunsaturated fatty acids; EPA, Eicosapentaenoic acid; DHA, Docosahexaenoic acid; adequacy: total fat 30-40% energy; SFA ≤10% energy; MUFA 10-20% energy; PUFA 6-11% energy; EPA+DHA ≥0.25 g/day.
